# Supplementary material for: Patient Preferences in Breast Cancer: A Scoping Review
Source: Cancers (Basel). 2025 Dec 31;18(1):134. doi: 10.3390/cancers18010134 (PMC12784654; doi:10.3390/cancers18010134)
Supplement: Supplementary file 1 [file cancers-18-00134-s001.zip]

Archive with 10 entries (10 files):
- desktop.ini
- supplementary material_scoping review breast cancer.pdf
- Table S1. search string.pdf
- Table S2. inclusion_exclusion.pdf
- Table S3. extraction table template.pdf
- Table S4. Study descriptives.pdf
- Table S5. Population.pdf
- Table S6. Classification ranking_grading elements.pdf
- Table S7. preference outcomes.pdf
- Table S8. Evaluation and future research.pdf
